# Supplementary material for: Biphenyl-3,3′-dicarb­oxy­lic acid
Source: Acta Crystallogr Sect E Struct Rep Online. 2011 Apr 29;67(Pt 5):o1221. doi: 10.1107/S1600536811014334 (PMC3089151; doi:10.1107/S1600536811014334)
Supplement: Supplementary file 2 [file e-67-o1221-Isup2.hkl]

# 
# h,k,l, Fc-squared, Fo-squared, sigma(Fo-squared) and status flag 
# 
data_I
_shelx_title ' Z in P2/n' 
_shelx_refln_list_code          4 
_shelx_F_calc_maximum       74.88 
_exptl_crystal_F_000       252.00 
_reflns_d_resolution_high  0.7662 
 
loop_ 
 _symmetry_equiv_pos_as_xyz 
 'x, y, z' 
 '-x+1/2, y, -z+1/2' 
 '-x, -y, -z' 
 'x-1/2, -y, z-1/2' 
 
_cell_length_a     6.6123 
_cell_length_b     3.7648 
_cell_length_c    22.5536 
_cell_angle_alpha  90.000 
_cell_angle_beta   93.136 
_cell_angle_gamma  90.000 
 
_shelx_F_squared_multiplier     1.000 
 
loop_ 
 _refln_index_h 
 _refln_index_k 
 _refln_index_l 
 _refln_F_squared_calc 
 _refln_F_squared_meas 
 _refln_F_squared_sigma 
 _refln_observed_status 
   2   0   0        8.79        5.40      1.51 o 
   4   0   0     1210.83     1332.63    163.61 o 
   6   0   0       55.78       52.57     13.67 o 
   8   0   0        0.06        0.36      1.30 o 
   0   1   0     1432.69     1151.55     31.89 o 
   1   1   0     5607.27     4994.62    163.62 o 
   2   1   0       26.05       20.55      1.87 o 
   3   1   0      461.25      577.23     23.98 o 
   4   1   0       10.27       13.26      1.46 o 
   5   1   0       10.38       14.30      1.90 o 
   6   1   0        2.92        2.07      0.51 o 
   7   1   0        4.74        2.45      1.08 o 
   8   1   0        7.08        3.45      1.14 o 
   0   2   0       34.99       31.74      1.20 o 
   1   2   0       76.98      100.07      7.27 o 
   2   2   0     1334.46     1380.15     44.74 o 
   3   2   0        0.89        2.48      0.65 o 
   4   2   0       24.42       24.19      2.27 o 
   5   2   0       49.15       49.68      3.62 o 
   6   2   0        7.46        7.98      0.92 o 
   7   2   0       18.96       16.60      1.57 o 
   0   3   0        6.83        5.76      0.78 o 
   1   3   0        3.72        4.43      0.56 o 
   2   3   0       15.43       18.43      2.78 o 
   3   3   0       11.27       11.64      0.92 o 
   4   3   0       13.39       13.97      1.68 o 
   5   3   0        0.28        0.23      0.39 o 
   6   3   0        0.65        1.63      0.65 o 
   0   4   0        4.89        6.40      2.60 o 
   1   4   0        1.07        1.06      0.27 o 
   2   4   0        3.50        5.45      1.20 o 
   3   4   0       11.91        9.81      3.05 o 
   4   4   0        1.58        2.81      0.71 o 
  -7   0   1        1.59        1.16      1.02 o 
  -5   0   1       74.43       76.38      4.18 o 
  -3   0   1      153.69      189.41     22.34 o 
  -1   0   1     1819.88     1500.76    144.83 o 
   1   0   1     3116.64     3398.42     49.10 o 
   3   0   1     1353.08     1465.68    169.28 o 
   5   0   1       21.40       19.63      3.94 o 
   7   0   1      135.60      114.00     16.61 o 
  -8   1   1        1.36        0.31      0.76 o 
  -7   1   1       58.04       57.90      3.11 o 
  -6   1   1        0.05       -0.25      0.43 o 
  -5   1   1      104.90      109.42      5.42 o 
  -4   1   1       29.72       23.64      3.63 o 
  -3   1   1       16.62       29.38      4.31 o 
  -2   1   1       76.26       99.30      3.87 o 
  -1   1   1     3603.26     3476.47    116.23 o 
   0   1   1     1899.16     1574.41     24.01 o 
   1   1   1     1530.81     1546.10     75.36 o 
   2   1   1      922.28      840.84     55.65 o 
   3   1   1      621.43      778.99     35.25 o 
   4   1   1      243.27      284.06     16.21 o 
   5   1   1       19.17       21.63      3.19 o 
   6   1   1       36.68       29.83      2.31 o 
   7   1   1       13.31       13.56      1.57 o 
   8   1   1       12.24       12.07      2.27 o 
  -7   2   1        0.50        0.44      0.52 o 
  -6   2   1        0.25        0.18      0.49 o 
  -5   2   1        1.89        2.48      0.53 o 
  -4   2   1       40.68       49.03      4.42 o 
  -3   2   1       93.55       86.88      4.34 o 
  -2   2   1      338.16      380.69     12.23 o 
  -1   2   1       51.04       63.27      6.58 o 
   0   2   1       45.27       51.28      1.51 o 
   1   2   1      301.69      278.18      9.23 o 
   2   2   1       17.04       28.53      5.23 o 
   3   2   1       51.36       57.39      2.27 o 
   4   2   1        2.69        4.06      0.87 o 
   5   2   1        0.00        0.71      0.48 o 
   6   2   1        2.06        1.79      0.65 o 
   7   2   1        3.43        2.29      0.59 o 
  -6   3   1        7.01        5.88      0.82 o 
  -5   3   1        0.87        1.09      0.46 o 
  -4   3   1        0.18        0.77      0.48 o 
  -3   3   1       55.50       67.68     11.88 o 
  -2   3   1       19.75       26.44      3.67 o 
  -1   3   1        3.24        4.51      0.60 o 
   0   3   1        1.47        1.34      0.30 o 
   1   3   1       65.96       72.79      3.01 o 
   2   3   1       22.55       22.54      1.49 o 
   3   3   1       16.48       17.06      1.01 o 
   4   3   1        5.18        5.55      0.67 o 
   5   3   1        2.29        1.50      0.45 o 
   6   3   1       16.09       17.09      2.00 o 
  -4   4   1        5.39        3.70      0.94 o 
  -3   4   1        3.80        5.51      3.67 o 
  -2   4   1        0.05        0.33      0.42 o 
  -1   4   1        1.73        2.15      0.50 o 
   0   4   1        6.34        5.02      0.68 o 
   1   4   1        0.16        0.19      0.21 o 
   2   4   1        0.84        0.83      0.33 o 
   3   4   1        0.03        0.07      0.49 o 
   4   4   1        0.01        0.26      0.65 o 
  -8   0   2       30.89       27.88      3.38 o 
  -6   0   2       40.20       40.91     11.95 o 
  -4   0   2      139.67      142.19      5.91 o 
  -2   0   2      836.35      732.86     43.77 o 
   2   0   2       77.80       80.27      4.25 o 
   4   0   2        0.03        0.04      0.29 o 
   6   0   2      133.13      134.14     20.39 o 
   8   0   2        4.08        2.91      1.29 o 
  -8   1   2        1.09        1.21      0.95 o 
  -7   1   2        0.76        0.99      0.87 o 
  -6   1   2       10.88        9.17      1.08 o 
  -5   1   2        0.60        2.27      0.55 o 
  -4   1   2      363.22      409.77     21.56 o 
  -3   1   2      296.47      307.84     16.24 o 
  -2   1   2       64.23       63.84      3.51 o 
  -1   1   2      531.58      471.65     32.33 o 
   0   1   2     3445.69     2904.60     49.95 o 
   2   1   2        5.28        4.78      0.81 o 
   3   1   2        0.07        6.37      4.39 o 
   4   1   2       10.13       18.94      3.48 o 
   5   1   2        5.68        1.93      0.44 o 
   6   1   2       34.01       25.77      2.71 o 
   7   1   2       30.50       32.82      2.06 o 
   8   1   2       11.35       10.24      1.67 o 
  -7   2   2        0.62        0.83      0.63 o 
  -6   2   2       14.37       15.04      1.45 o 
  -5   2   2        6.40        7.76      0.89 o 
  -4   2   2       41.09       41.68      4.34 o 
  -3   2   2       36.90       43.93      2.77 o 
  -2   2   2      117.70      126.04      4.66 o 
  -1   2   2      802.77      800.28     29.56 o 
   0   2   2      158.89      153.71      2.81 o 
   1   2   2       81.59       79.67      4.81 o 
   2   2   2       22.09       21.63      5.57 o 
   3   2   2       84.56       92.44      5.06 o 
   4   2   2        0.70        1.16      0.35 o 
   5   2   2       36.92       34.45      2.73 o 
   6   2   2        1.39        0.89      0.58 o 
   7   2   2        1.29        0.82      0.55 o 
  -6   3   2        0.48        1.42      0.52 o 
  -5   3   2       17.64       18.39      1.15 o 
  -4   3   2       18.28       18.19      2.13 o 
  -3   3   2       17.95       25.60      1.75 o 
  -2   3   2      193.72      203.41      9.25 o 
  -1   3   2       35.54       36.29      1.51 o 
   0   3   2        3.21        3.00      0.50 o 
   1   3   2       22.88       22.13      2.30 o 
   2   3   2       27.05       30.11      1.58 o 
   3   3   2        0.45        0.88      0.36 o 
   4   3   2        2.62        2.22      0.53 o 
   5   3   2        0.87        1.41      0.63 o 
   6   3   2        0.86        1.24      0.70 o 
  -4   4   2        0.08        0.34      0.81 o 
  -3   4   2        0.07        0.66      0.61 o 
  -2   4   2       13.50       11.47      1.34 o 
  -1   4   2        0.24        0.60      0.43 o 
   0   4   2        0.61        0.55      0.37 o 
   1   4   2        2.02        1.49      0.47 o 
   2   4   2        0.68        0.34      0.40 o 
   3   4   2        2.74        2.52      0.87 o 
   4   4   2        1.27        1.36      0.55 o 
  -7   0   3        0.05        1.12      1.97 o 
  -5   0   3       67.34       70.28      8.31 o 
  -3   0   3      141.49      181.34      4.34 o 
  -1   0   3      895.24      930.11     63.73 o 
   1   0   3     3521.80     3363.45    271.06 o 
   3   0   3        1.61        1.59      0.41 o 
   5   0   3        5.11        3.93      0.63 o 
   7   0   3       17.79       17.02      3.13 o 
  -8   1   3        0.04        1.73      0.88 o 
  -7   1   3       22.01       22.67      1.77 o 
  -6   1   3       11.38       11.84      1.51 o 
  -5   1   3       34.88       34.63      1.81 o 
  -4   1   3       13.48       15.49      0.88 o 
  -3   1   3        0.67        2.87      1.07 o 
  -2   1   3       36.86       29.79      1.65 o 
  -1   1   3     1221.93     1194.21     93.33 o 
   0   1   3     1337.28     1151.98     25.54 o 
   1   1   3      108.43      104.49      4.27 o 
   2   1   3       17.25       15.56      0.89 o 
   3   1   3      185.72      235.89     14.14 o 
   4   1   3       45.17       51.54      3.34 o 
   5   1   3       69.60       62.53      4.02 o 
   6   1   3        0.23        0.97      0.55 o 
   7   1   3        0.08        0.63      0.78 o 
   8   1   3       21.55       24.89      2.90 o 
  -7   2   3        0.20        0.34      0.50 o 
  -6   2   3        2.41        2.17      1.05 o 
  -5   2   3       12.72       14.19      1.89 o 
  -4   2   3       64.13       61.49      4.93 o 
  -3   2   3        2.61        4.39      0.59 o 
  -2   2   3      104.36      107.56      6.84 o 
  -1   2   3      868.00      901.20     41.23 o 
   0   2   3       37.36       40.44      2.99 o 
   1   2   3        1.37        0.99      0.50 o 
   2   2   3       60.50       60.66      2.57 o 
   3   2   3       51.59       56.80      4.39 o 
   4   2   3        2.90        2.72      0.47 o 
   5   2   3        0.25        0.66      0.44 o 
   6   2   3       17.35       12.88      1.53 o 
   7   2   3        0.24        0.76      0.52 o 
  -6   3   3       17.60       19.86      1.21 o 
  -5   3   3       14.78       15.17      1.32 o 
  -4   3   3        1.36        1.78      1.77 o 
  -3   3   3        8.05       10.27      2.36 o 
  -2   3   3      257.80      256.43     17.67 o 
  -1   3   3       22.77       24.82      1.91 o 
   0   3   3        0.87        0.75      0.58 o 
   1   3   3       51.96       55.29      1.99 o 
   2   3   3       62.42       60.93      4.35 o 
   3   3   3        0.01        0.23      0.25 o 
   4   3   3        4.52        3.59      0.56 o 
   5   3   3        5.87        5.42      0.87 o 
   6   3   3        0.93        0.87      0.60 o 
  -4   4   3        8.60        6.63      0.93 o 
  -3   4   3       20.61       14.79      2.66 o 
  -2   4   3       51.68       52.42      3.65 o 
  -1   4   3        0.00        0.42      0.40 o 
   0   4   3        0.08        0.40      0.35 o 
   1   4   3        4.91        5.29      0.62 o 
   2   4   3        0.00        0.41      0.59 o 
   3   4   3        0.23        0.52      0.44 o 
   4   4   3        0.01        0.16      1.23 o 
  -8   0   4        2.23        3.20      1.41 o 
  -6   0   4       60.99       53.48      8.80 o 
  -4   0   4      272.93      265.87     10.24 o 
  -2   0   4      402.79      400.00     13.78 o 
   0   0   4      285.18      290.95     35.02 o 
   2   0   4     1075.37     1227.40     28.49 o 
   4   0   4       95.21      115.76     11.32 o 
   6   0   4       29.18       32.69      3.42 o 
   8   0   4        2.39        0.64      1.12 o 
  -8   1   4        0.07        0.86      0.74 o 
  -7   1   4        0.37       -0.16      0.75 o 
  -6   1   4        7.83        8.15      1.10 o 
  -5   1   4        6.32        5.66      1.25 o 
  -4   1   4        3.33        3.07      0.77 o 
  -3   1   4      108.98      108.11      5.94 o 
  -2   1   4      101.19       87.32      2.83 o 
  -1   1   4        0.05       -0.06      0.33 o 
   0   1   4      173.12      139.30      6.48 o 
   1   1   4       49.94       38.29      2.83 o 
   2   1   4       11.01       11.07      0.59 o 
   3   1   4        1.64       -0.03      0.42 o 
   4   1   4        2.46        2.01      0.39 o 
   5   1   4        7.92        8.17      1.04 o 
   6   1   4      106.18       91.27      9.13 o 
   7   1   4       14.01       10.98      1.35 o 
   8   1   4        0.99        0.11      0.92 o 
  -7   2   4        7.79        7.56      1.15 o 
  -6   2   4        0.65        0.90      0.50 o 
  -5   2   4       78.94       80.93      4.68 o 
  -4   2   4       79.92       94.72      5.55 o 
  -3   2   4        1.01        0.48      0.38 o 
  -2   2   4       22.08       30.14      2.26 o 
  -1   2   4      620.87      614.85     34.50 o 
   0   2   4       12.43       11.46      1.02 o 
   1   2   4       49.67       47.21      1.98 o 
   2   2   4       86.14       97.51      4.67 o 
   3   2   4        8.48        8.17      0.61 o 
   4   2   4       35.07       33.21      2.89 o 
   5   2   4       14.23        9.68      1.71 o 
   6   2   4       26.91       21.03      1.80 o 
   7   2   4        8.27       10.41      1.25 o 
  -6   3   4        0.01        1.33      0.54 o 
  -5   3   4        3.12        3.37      0.83 o 
  -4   3   4      123.47      134.18     14.98 o 
  -3   3   4      116.32      135.92     11.06 o 
  -2   3   4       81.40       97.93     14.54 o 
  -1   3   4        9.53        8.11      0.74 o 
   0   3   4       45.83       44.52      1.64 o 
   1   3   4       24.12       23.98      1.29 o 
   2   3   4        0.01        1.10      0.52 o 
   3   3   4        0.50        0.54      0.27 o 
   4   3   4        2.14        2.98      0.52 o 
   5   3   4       19.00       18.98      1.85 o 
   6   3   4        4.15        5.80      1.07 o 
  -4   4   4        2.75        2.08      0.72 o 
  -3   4   4      154.75      162.74     15.27 o 
  -2   4   4       27.26       27.03      3.11 o 
  -1   4   4        9.15        8.54      1.03 o 
   0   4   4        4.67        3.65      0.62 o 
   1   4   4       32.87       35.37      6.98 o 
   2   4   4        0.00       -0.12      0.59 o 
   3   4   4        3.27        2.07      0.81 o 
   4   4   4        6.46        7.51      1.37 o 
  -7   0   5       10.70        9.78      2.01 o 
  -5   0   5        1.87        2.61      1.02 o 
  -3   0   5      364.27      352.08      9.83 o 
  -1   0   5      974.73     1033.41     89.25 o 
   1   0   5       19.19        9.82      2.41 o 
   3   0   5      145.93      171.32      8.39 o 
   5   0   5       15.17       12.69      1.77 o 
   7   0   5      114.69      118.96     12.11 o 
  -8   1   5        0.02        0.54      0.79 o 
  -7   1   5        0.96        3.23      1.09 o 
  -6   1   5       57.91       55.72      4.89 o 
  -5   1   5       37.58       40.08      2.48 o 
  -4   1   5       23.40       22.91      1.61 o 
  -3   1   5        2.86        3.90      0.52 o 
  -2   1   5       92.03       91.50      6.36 o 
  -1   1   5       63.10       58.19      4.72 o 
   0   1   5      100.68       96.21      6.52 o 
   1   1   5      244.35      252.23     14.55 o 
   2   1   5       63.31       61.72      3.10 o 
   3   1   5      244.85      272.65     14.27 o 
   4   1   5        0.91        1.04      0.46 o 
   5   1   5       38.53       39.53      2.32 o 
   6   1   5       59.71       50.77      4.29 o 
   7   1   5        0.70        1.49      0.74 o 
   8   1   5        3.78        2.73      1.20 o 
  -7   2   5        3.46        5.70      1.01 o 
  -6   2   5        9.59       10.18      1.31 o 
  -5   2   5      179.70      189.13      9.97 o 
  -4   2   5        0.01        0.67      0.99 o 
  -3   2   5        0.03        0.55      0.27 o 
  -2   2   5       14.09       17.29      1.40 o 
  -1   2   5      410.43      421.45     27.28 o 
   0   2   5       80.25       79.36      3.19 o 
   1   2   5       42.80       38.21      1.42 o 
   2   2   5        0.29        0.46      0.19 o 
   3   2   5        0.45        0.58      0.53 o 
   4   2   5        0.05        0.54      0.30 o 
   5   2   5       95.67       88.19      8.33 o 
   6   2   5       12.11        8.34      0.90 o 
   7   2   5        0.83        0.80      0.52 o 
  -6   3   5        4.81        3.89      0.83 o 
  -5   3   5        6.19        5.76      0.75 o 
  -4   3   5       98.81      113.88     10.80 o 
  -3   3   5        2.20        4.17      0.84 o 
  -2   3   5       25.33       29.64      3.18 o 
  -1   3   5      134.54      145.14      5.61 o 
   0   3   5       78.42       76.51      2.71 o 
   1   3   5       33.23       31.48      1.34 o 
   2   3   5        0.36       -0.01      0.27 o 
   3   3   5       15.50       14.26      1.06 o 
   4   3   5       50.29       57.25      3.55 o 
   5   3   5       13.07       12.32      1.43 o 
   6   3   5        2.68        2.94      0.90 o 
  -4   4   5       10.86       11.08      1.63 o 
  -3   4   5       54.86       48.89      3.45 o 
  -2   4   5       48.80       51.10      4.91 o 
  -1   4   5        0.20       -0.03      0.49 o 
   0   4   5       37.20       37.96      2.27 o 
   1   4   5       15.57       18.12      3.10 o 
   2   4   5        1.89        1.82      0.69 o 
   3   4   5        8.25       11.37      1.48 o 
   4   4   5       24.00       29.43      4.33 o 
  -8   0   6       43.81       45.30      4.88 o 
  -6   0   6       87.93       91.62      5.99 o 
  -4   0   6        5.78        5.14      0.58 o 
  -2   0   6     1719.54     1850.57    133.56 o 
   0   0   6       54.42       59.89      8.04 o 
   2   0   6     1181.54     1176.07    147.86 o 
   4   0   6      138.08      130.08      8.94 o 
   6   0   6       90.74       81.58      8.88 o 
   8   0   6        2.78        2.26      1.17 o 
  -8   1   6        8.48       12.50      1.85 o 
  -7   1   6        4.73        5.63      1.22 o 
  -6   1   6        4.86        5.14      0.93 o 
  -5   1   6       80.29       82.46      5.89 o 
  -4   1   6       58.01       58.21      1.92 o 
  -3   1   6      105.94       90.82      8.93 o 
  -2   1   6      592.62      611.59     21.07 o 
  -1   1   6      777.24      729.92     19.42 o 
   0   1   6      201.47      206.53     10.26 o 
   1   1   6       10.26        8.22      0.69 o 
   2   1   6       47.87       53.92      3.17 o 
   3   1   6       24.32       28.40      1.73 o 
   4   1   6        1.48        1.72      0.43 o 
   5   1   6        0.23        0.50      0.38 o 
   6   1   6        6.35        5.97      0.81 o 
   7   1   6        0.01        0.63      0.45 o 
   8   1   6        3.51        4.36      1.18 o 
  -7   2   6        3.76        3.85      0.89 o 
  -6   2   6        3.59        3.60      0.69 o 
  -5   2   6       58.29       67.09      3.48 o 
  -4   2   6      203.91      224.74     11.36 o 
  -3   2   6      121.17      121.82      6.30 o 
  -2   2   6       83.54       92.56      4.93 o 
  -1   2   6        5.24        7.62      1.71 o 
   0   2   6      257.38      242.81     11.71 o 
   1   2   6        7.00        5.74      0.40 o 
   2   2   6       94.10       88.45      6.78 o 
   3   2   6       24.55       24.28      1.93 o 
   4   2   6       30.45       31.45      1.96 o 
   5   2   6       74.20       76.49      8.61 o 
   6   2   6       68.93       67.53      4.87 o 
   7   2   6        1.31        2.95      0.80 o 
  -6   3   6        5.16        4.93      1.03 o 
  -5   3   6        0.12        1.17      0.61 o 
  -4   3   6       37.22       36.47      3.59 o 
  -3   3   6      127.42      133.01     10.90 o 
  -2   3   6       14.13       13.06      1.01 o 
  -1   3   6        4.45        6.05      0.92 o 
   0   3   6       11.18       11.96      0.98 o 
   1   3   6       32.50       29.84      1.22 o 
   2   3   6       11.58       12.09      1.03 o 
   3   3   6       22.33       20.07      1.39 o 
   4   3   6       14.89       18.10      1.38 o 
   5   3   6        6.00        4.57      0.82 o 
   6   3   6       25.66       21.46      2.47 o 
  -4   4   6        1.78        1.15      0.57 o 
  -3   4   6        5.49        3.90      1.63 o 
  -2   4   6        0.61        1.32      0.53 o 
  -1   4   6        1.08        0.83      0.39 o 
   0   4   6       12.03        9.26      1.99 o 
   1   4   6       11.36       11.87      1.68 o 
   2   4   6        0.95        1.39      0.45 o 
   3   4   6       12.15       13.70      1.60 o 
   4   4   6        9.73        8.19      1.83 o 
  -7   0   7       21.98       23.74      2.68 o 
  -5   0   7      396.41      396.88     19.01 o 
  -3   0   7        5.14        5.89      0.83 o 
  -1   0   7      451.77      491.62    105.02 o 
   1   0   7       54.23       64.01      6.56 o 
   3   0   7       98.67      118.76      4.67 o 
   5   0   7       10.99        9.51      1.39 o 
   7   0   7        0.32        1.33      0.98 o 
  -8   1   7       21.21       22.31      2.77 o 
  -7   1   7       49.53       56.42      3.42 o 
  -6   1   7       90.28      101.01      6.85 o 
  -5   1   7      577.25      615.81     17.56 o 
  -4   1   7       71.32       66.15      2.01 o 
  -3   1   7      183.83      171.49      6.80 o 
  -2   1   7       61.79       58.37      1.92 o 
  -1   1   7     1416.11     1421.89     49.87 o 
   0   1   7       23.48       22.99      1.82 o 
   1   1   7      323.57      341.20     23.00 o 
   2   1   7       60.34       50.81      3.36 o 
   3   1   7       73.84       74.47      4.30 o 
   4   1   7        6.53        7.45      0.62 o 
   5   1   7      124.26      117.89      5.61 o 
   6   1   7        7.20        6.81      1.00 o 
   7   1   7       26.24       25.85      2.22 o 
   8   1   7        0.31        0.52      0.65 o 
  -7   2   7       42.58       43.14      2.39 o 
  -6   2   7        1.11        0.55      0.52 o 
  -5   2   7        1.08        1.72      0.57 o 
  -4   2   7      231.12      269.50     26.87 o 
  -3   2   7        0.97        1.33      1.11 o 
  -2   2   7       18.26       23.07      2.28 o 
  -1   2   7        1.94        1.53      0.43 o 
   0   2   7      147.74      154.02     11.47 o 
   1   2   7      109.24      101.54      3.37 o 
   2   2   7       27.40       29.99      1.74 o 
   3   2   7       20.62       26.02      1.46 o 
   4   2   7       10.61       11.13      1.07 o 
   5   2   7       13.00       13.36      1.59 o 
   6   2   7        1.34        1.44      0.65 o 
   7   2   7        0.00        0.85      0.69 o 
  -6   3   7        0.64        0.78      0.58 o 
  -5   3   7        6.22        6.42      0.99 o 
  -4   3   7        7.80        7.12      1.10 o 
  -3   3   7      125.88      131.29      9.42 o 
  -2   3   7        6.46        6.05      0.75 o 
  -1   3   7        1.04        0.88      0.57 o 
   0   3   7       49.71       51.36      2.63 o 
   1   3   7        9.28        9.36      1.11 o 
   2   3   7       15.50       15.16      1.13 o 
   3   3   7       26.61       27.97      2.15 o 
   4   3   7        0.00        0.33      0.41 o 
   5   3   7       34.42       34.28      2.75 o 
   6   3   7       16.88       19.61      2.34 o 
  -4   4   7        2.62        1.90      0.70 o 
  -3   4   7        0.00       -0.43      0.65 o 
  -2   4   7       20.33       19.37      1.83 o 
  -1   4   7        0.28       -0.02      0.33 o 
   0   4   7        2.45        2.82      0.65 o 
   1   4   7        0.02       -0.03      0.58 o 
   2   4   7        0.33        0.47      0.47 o 
   3   4   7        0.04       -0.21      0.63 o 
   4   4   7        4.11        3.34      1.04 o 
  -8   0   8        6.68        7.85      2.14 o 
  -6   0   8      921.38     1024.32     71.49 o 
  -4   0   8       75.81       87.68      4.52 o 
  -2   0   8     3825.74     4305.08    405.04 o 
   0   0   8       56.07       56.09      6.36 o 
   2   0   8        0.95        0.68      0.49 o 
   4   0   8       16.18       18.36      1.48 o 
   6   0   8        0.41        0.33      0.55 o 
   8   0   8        2.50        2.46      1.41 o 
  -8   1   8        4.77        4.69      1.19 o 
  -7   1   8       81.63       83.91      4.54 o 
  -6   1   8       18.68       19.13      1.92 o 
  -5   1   8      468.17      517.08     15.29 o 
  -4   1   8        3.23        1.69      0.48 o 
  -3   1   8      442.84      449.86     13.52 o 
  -2   1   8       19.25       25.10      0.88 o 
  -1   1   8      367.31      369.75     16.70 o 
   0   1   8      303.01      340.63     19.65 o 
   1   1   8        0.27        0.33      0.35 o 
   2   1   8      621.85      710.37     45.23 o 
   3   1   8        0.77        0.37      0.41 o 
   4   1   8        0.04        0.19      0.46 o 
   5   1   8       18.40       17.71      1.62 o 
   6   1   8       41.82       36.55      2.69 o 
   7   1   8        1.07        0.86      0.48 o 
  -7   2   8       12.60       12.91      1.45 o 
  -6   2   8        0.53        0.78      0.50 o 
  -5   2   8       12.68       13.29      1.23 o 
  -4   2   8      429.55      452.90     21.02 o 
  -3   2   8        1.35        0.70      0.29 o 
  -2   2   8       17.87       18.23      1.10 o 
  -1   2   8      158.29      175.95      8.97 o 
   0   2   8       76.64       82.38      5.30 o 
   1   2   8       61.67       58.69      3.94 o 
   2   2   8        3.47        3.52      0.50 o 
   3   2   8       34.50       39.70      1.96 o 
   4   2   8        9.55        9.44      1.05 o 
   5   2   8       57.86       60.05      5.68 o 
   6   2   8        0.82        1.33      0.79 o 
   7   2   8       12.38       10.97      1.49 o 
  -6   3   8        0.56        1.45      1.51 o 
  -5   3   8        0.14        0.42      0.64 o 
  -4   3   8        8.70        9.40      1.23 o 
  -3   3   8       20.60       18.30      1.53 o 
  -2   3   8        2.44        2.13      0.42 o 
  -1   3   8        1.73        1.38      0.50 o 
   0   3   8        1.14        1.12      0.43 o 
   1   3   8        4.55        5.36      0.86 o 
   2   3   8        1.01        1.51      0.50 o 
   3   3   8       13.08       14.88      1.19 o 
   4   3   8       31.32       33.37      2.58 o 
   5   3   8        0.72        0.55      0.60 o 
   6   3   8        6.97        6.28      1.27 o 
  -4   4   8        3.79        3.58      0.78 o 
  -3   4   8        1.64        1.45      0.52 o 
  -2   4   8        8.95        8.75      1.23 o 
  -1   4   8        0.27        0.48      0.47 o 
   0   4   8        0.04        0.19      0.74 o 
   1   4   8        7.08        7.21      1.06 o 
   2   4   8        1.62        1.70      0.53 o 
   3   4   8        0.78        1.31      0.67 o 
   4   4   8        1.29        1.02      0.80 o 
  -7   0   9        1.07        0.01      2.45 o 
  -5   0   9      692.64      759.37     38.00 o 
  -3   0   9      270.66      350.23     25.67 o 
  -1   0   9     1039.59     1129.63    128.32 o 
   1   0   9     1477.17     1602.67    188.84 o 
   3   0   9       72.17       78.08      3.94 o 
   5   0   9      237.45      235.03     16.92 o 
   7   0   9       12.84       13.89      2.27 o 
  -8   1   9        3.13        3.59      0.90 o 
  -7   1   9        6.50        7.44      1.11 o 
  -6   1   9       61.98       67.99      4.16 o 
  -5   1   9        5.33        6.06      0.77 o 
  -4   1   9      237.18      240.29      6.09 o 
  -3   1   9       51.88       52.28      1.39 o 
  -2   1   9      575.39      628.74     18.35 o 
  -1   1   9       38.39       40.38      1.73 o 
   0   1   9       43.92       50.02      3.80 o 
   1   1   9      153.27      160.14     14.10 o 
   2   1   9       32.76       39.50      2.60 o 
   3   1   9       45.03       41.31      2.09 o 
   4   1   9       33.81       34.34      1.67 o 
   5   1   9      285.21      295.16     12.57 o 
   6   1   9        2.00        1.43      0.42 o 
   7   1   9        0.30        0.47      0.55 o 
  -7   2   9       29.25       28.79      1.85 o 
  -6   2   9       25.28       26.34      1.91 o 
  -5   2   9        0.71        1.18      0.52 o 
  -4   2   9        3.87        5.99      0.96 o 
  -3   2   9      138.03      125.16      4.61 o 
  -2   2   9        0.08        0.87      0.46 o 
  -1   2   9        0.30        0.53      0.45 o 
   0   2   9        5.13        4.07      0.61 o 
   1   2   9       53.80       51.39      2.98 o 
   2   2   9       38.05       39.26      2.87 o 
   3   2   9      113.54      127.39      7.52 o 
   4   2   9       21.12       25.85      1.71 o 
   5   2   9       42.33       42.12      3.93 o 
   6   2   9       87.92       89.61      9.03 o 
   7   2   9        0.36        0.49      0.61 o 
  -6   3   9        0.00        0.73      0.72 o 
  -5   3   9        2.14        1.36      0.55 o 
  -4   3   9        0.28        1.73      0.84 o 
  -3   3   9        2.80        1.77      0.55 o 
  -2   3   9        0.72        1.10      0.48 o 
  -1   3   9        0.75        1.21      0.43 o 
   0   3   9       25.51       22.60      1.97 o 
   1   3   9        0.37        1.13      0.74 o 
   2   3   9        1.93        2.44      0.65 o 
   3   3   9       28.64       28.14      2.03 o 
   4   3   9        3.40        3.33      0.59 o 
   5   3   9        3.15        2.27      0.66 o 
   6   3   9        5.25        5.04      1.31 o 
  -4   4   9        0.50        0.43      0.58 o 
  -3   4   9        0.40       -0.26      0.52 o 
  -2   4   9        0.00        0.68      0.55 o 
  -1   4   9        0.01        0.10      0.53 o 
   0   4   9        0.13        0.84      0.44 o 
   1   4   9        0.49        0.31      0.51 o 
   2   4   9        0.58        0.97      0.43 o 
   3   4   9        4.67        4.97      0.76 o 
   4   4   9        4.64        4.26      2.06 o 
  -8   0  10        8.27        7.23      2.13 o 
  -6   0  10       52.61       53.15      4.29 o 
  -4   0  10       49.88       56.97      2.90 o 
  -2   0  10      156.23      185.89     20.39 o 
   0   0  10      585.77      588.41     66.21 o 
   2   0  10      403.35      479.91     41.06 o 
   4   0  10     1464.25     1643.38     96.99 o 
   6   0  10        0.46        0.30      0.46 o 
  -8   1  10        6.13        6.18      1.50 o 
  -7   1  10        0.01        1.54      0.94 o 
  -6   1  10      284.47      302.58     19.64 o 
  -5   1  10        0.39        0.55      0.32 o 
  -4   1  10       64.94       56.90      2.50 o 
  -3   1  10        0.31        0.64      0.38 o 
  -2   1  10      171.90      175.47      6.18 o 
  -1   1  10        0.29        0.41      0.39 o 
   0   1  10       69.26       83.64      4.89 o 
   1   1  10      495.59      564.03     43.53 o 
   2   1  10        7.22       10.89      2.23 o 
   3   1  10      427.12      453.00     22.66 o 
   4   1  10       79.60       74.05      3.30 o 
   5   1  10      199.23      208.87      9.38 o 
   6   1  10        2.72        2.87      0.60 o 
   7   1  10        7.38        8.87      1.27 o 
  -7   2  10       45.17       47.88      5.77 o 
  -6   2  10       46.47       47.50      2.91 o 
  -5   2  10       31.97       30.44      2.53 o 
  -4   2  10       13.05       15.87      1.29 o 
  -3   2  10       38.50       35.91      2.00 o 
  -2   2  10       14.31       15.37      0.97 o 
  -1   2  10       31.16       30.77      2.01 o 
   0   2  10        3.36        3.23      0.61 o 
   1   2  10        1.58        0.68      0.36 o 
   2   2  10      179.76      200.12     16.26 o 
   3   2  10       22.98       22.67      2.49 o 
   4   2  10        0.07        0.44      1.04 o 
   5   2  10        8.46        7.65      1.25 o 
   6   2  10       72.35       83.10      6.10 o 
   7   2  10        2.89        2.48      0.79 o 
  -6   3  10        0.14        2.41      1.72 o 
  -5   3  10        3.28        2.68      0.90 o 
  -4   3  10       45.24       42.16      2.51 o 
  -3   3  10        0.07        0.58      0.36 o 
  -2   3  10        4.52        3.28      0.48 o 
  -1   3  10        7.30        6.91      0.87 o 
   0   3  10        4.20        4.14      0.80 o 
   1   3  10        0.01        0.10      0.45 o 
   2   3  10        3.13        3.48      0.69 o 
   3   3  10        2.12        1.82      0.57 o 
   4   3  10        1.28        1.32      0.45 o 
   5   3  10        0.10        0.04      0.70 o 
  -4   4  10        2.37        1.45      0.56 o 
  -3   4  10        0.06        0.01      0.82 o 
  -2   4  10        0.77        1.23      0.70 o 
  -1   4  10        0.06        0.43      0.50 o 
   0   4  10        0.00        0.52      0.32 o 
   1   4  10        2.79        2.06      0.60 o 
   2   4  10        0.08       -0.21      0.66 o 
   3   4  10        1.64        2.27      0.60 o 
  -7   0  11       14.70       15.95      2.62 o 
  -5   0  11      147.22      145.51     10.14 o 
  -3   0  11       21.45       23.87      2.13 o 
  -1   0  11       20.28       33.10      4.26 o 
   1   0  11     1170.83     1180.72    184.54 o 
   3   0  11      122.24      138.07      6.01 o 
   5   0  11      655.25      705.05     49.71 o 
   7   0  11       41.59       54.86      9.18 o 
  -7   1  11       16.33       16.39      1.67 o 
  -6   1  11       16.58       19.98      2.03 o 
  -5   1  11        0.44        0.42      0.38 o 
  -4   1  11        7.21        6.18      0.76 o 
  -3   1  11      259.69      291.82      9.59 o 
  -2   1  11       23.37       23.75      1.21 o 
  -1   1  11      110.68      110.74      5.60 o 
   0   1  11       50.40       58.86      3.88 o 
   1   1  11       62.24       75.58      7.11 o 
   2   1  11      259.78      295.71     21.88 o 
   3   1  11       39.74       33.23      2.09 o 
   4   1  11      314.85      323.24     10.87 o 
   5   1  11        0.00        0.22      0.43 o 
   6   1  11      113.97      120.01     12.41 o 
   7   1  11       10.50       13.93      2.24 o 
  -7   2  11       12.40        9.11      1.67 o 
  -6   2  11        7.79        7.79      0.96 o 
  -5   2  11        0.08       -0.29      0.37 o 
  -4   2  11       32.92       31.78      1.92 o 
  -3   2  11       42.67       37.04      1.60 o 
  -2   2  11       42.52       41.68      2.24 o 
  -1   2  11        5.96        5.52      0.69 o 
   0   2  11      159.48      170.27     13.21 o 
   1   2  11       18.05       15.84      1.73 o 
   2   2  11       15.34       15.79      1.77 o 
   3   2  11      176.19      195.70     17.80 o 
   4   2  11       25.01       23.98      1.78 o 
   5   2  11       13.42       14.56      1.51 o 
   6   2  11        1.20        1.22      0.76 o 
  -6   3  11        0.19        0.58      0.52 o 
  -5   3  11       15.11       13.72      1.72 o 
  -4   3  11       13.74       12.62      1.44 o 
  -3   3  11        0.71        0.53      0.39 o 
  -2   3  11        0.30        0.23      0.42 o 
  -1   3  11        1.95        1.09      0.37 o 
   0   3  11        0.67        0.50      0.31 o 
   1   3  11        6.02        7.85      0.98 o 
   2   3  11        0.32        1.38      0.57 o 
   3   3  11       13.98       15.05      2.76 o 
   4   3  11        1.14        1.13      0.80 o 
   5   3  11        1.32        2.41      1.54 o 
  -3   4  11        0.03        0.80      0.79 o 
  -2   4  11        0.90        0.48      0.37 o 
  -1   4  11        2.24        2.13      0.72 o 
   0   4  11        0.37        0.01      0.44 o 
   1   4  11        5.82        6.82      1.09 o 
   2   4  11        2.82        2.61      0.55 o 
   3   4  11        2.05        1.85      0.71 o 
  -8   0  12        3.17        1.56      2.58 o 
  -6   0  12        9.44        9.54      1.77 o 
  -4   0  12       37.71       43.57      3.90 o 
  -2   0  12      129.38      142.40     15.13 o 
   0   0  12      273.47      225.57     25.10 o 
   2   0  12       77.47       87.39      9.43 o 
   4   0  12       60.46       61.27      2.72 o 
   6   0  12        7.46        7.36      1.06 o 
  -7   1  12        0.15        1.05      1.21 o 
  -6   1  12        7.84        8.81      1.17 o 
  -5   1  12        0.50        0.71      0.49 o 
  -4   1  12        0.11        0.81      0.38 o 
  -3   1  12        8.48        7.26      0.67 o 
  -2   1  12       15.82       15.73      1.36 o 
  -1   1  12        0.12        0.37      0.22 o 
   0   1  12      455.07      468.95     29.82 o 
   1   1  12      212.48      228.65     18.22 o 
   2   1  12       90.82       97.31      8.55 o 
   3   1  12        0.12        0.19      1.11 o 
   4   1  12      544.66      571.50     22.53 o 
   5   1  12        7.58        6.11      0.81 o 
   6   1  12       45.08       43.50      6.22 o 
   7   1  12       14.64       15.18      2.25 o 
  -7   2  12       13.58       13.25      2.36 o 
  -6   2  12       12.18       11.24      1.73 o 
  -5   2  12        1.88        1.78      0.49 o 
  -4   2  12       10.16       11.10      1.42 o 
  -3   2  12        1.09        1.02      0.44 o 
  -2   2  12       45.21       40.25      2.07 o 
  -1   2  12       23.40       22.90      1.74 o 
   0   2  12       30.18       34.49      4.52 o 
   1   2  12       19.07       17.98      2.18 o 
   2   2  12        8.42        9.22      0.95 o 
   3   2  12      190.63      204.20     25.68 o 
   4   2  12       25.47       27.42      1.82 o 
   5   2  12        5.08        5.35      0.74 o 
   6   2  12       13.83       13.61      1.25 o 
  -6   3  12       35.49       31.58      9.32 o 
  -5   3  12        2.00        1.73      0.67 o 
  -4   3  12        2.77        3.75      0.70 o 
  -3   3  12        4.40        3.82      0.54 o 
  -2   3  12        0.94        1.43      0.45 o 
  -1   3  12       73.27       76.01      4.75 o 
   0   3  12        6.40        6.91      0.97 o 
   1   3  12        0.50        0.71      0.42 o 
   2   3  12      104.12      129.80      9.70 o 
   3   3  12       32.84       37.26      3.49 o 
   4   3  12        1.86        1.44      0.67 o 
   5   3  12        0.08        0.80      1.11 o 
  -3   4  12        0.25        0.19      0.61 o 
  -2   4  12        3.45        3.12      0.71 o 
  -1   4  12        5.98        6.44      1.04 o 
   0   4  12        0.86        1.45      0.59 o 
   1   4  12        2.83        3.38      0.86 o 
   2   4  12        4.14        4.97      0.90 o 
   3   4  12        0.86        1.35      0.87 o 
  -7   0  13       18.08       20.03      3.25 o 
  -5   0  13       21.62       21.84      2.36 o 
  -3   0  13      127.20      148.58     13.14 o 
  -1   0  13       28.40       23.81      2.40 o 
   1   0  13      598.39      644.88     72.82 o 
   3   0  13       13.09        9.64      1.31 o 
   5   0  13      372.37      413.78     30.38 o 
   7   0  13       28.56       26.81      3.30 o 
  -7   1  13        0.22        0.20      0.72 o 
  -6   1  13        0.48        0.52      0.60 o 
  -5   1  13        4.14        3.35      0.56 o 
  -4   1  13        3.11        2.45      0.53 o 
  -3   1  13       57.81       50.54      2.47 o 
  -2   1  13        1.98        2.57      0.39 o 
  -1   1  13      143.01      124.51      7.66 o 
   0   1  13      144.31      141.68      8.82 o 
   1   1  13      168.34      163.36     13.35 o 
   2   1  13       60.53       72.36      5.51 o 
   3   1  13       34.48       38.80      1.86 o 
   4   1  13      170.08      173.68      8.64 o 
   5   1  13        0.89        0.94      0.60 o 
   6   1  13        3.26        3.06      0.79 o 
   7   1  13        8.20       11.89      1.94 o 
  -7   2  13       48.91       51.48      7.82 o 
  -6   2  13       40.68       42.00      3.19 o 
  -5   2  13        6.75        6.72      1.08 o 
  -4   2  13        0.67        1.61      0.64 o 
  -3   2  13       16.56       17.67      1.38 o 
  -2   2  13       20.68       18.53      1.23 o 
  -1   2  13       95.30       89.44      7.91 o 
   0   2  13       33.66       31.94      3.55 o 
   1   2  13       22.69       25.60      3.47 o 
   2   2  13       72.16       79.37      5.14 o 
   3   2  13      301.63      323.14     30.51 o 
   4   2  13       13.49       14.27      1.41 o 
   5   2  13        1.82        1.81      0.76 o 
   6   2  13        7.48        8.73      0.99 o 
  -5   3  13       13.52       14.11      1.64 o 
  -4   3  13        5.88        6.09      1.03 o 
  -3   3  13        0.38        0.44      0.42 o 
  -2   3  13       17.30       18.29      1.63 o 
  -1   3  13        0.04        0.09      0.63 o 
   0   3  13        9.41        6.49      1.07 o 
   1   3  13       22.77       23.00      2.06 o 
   2   3  13      128.58      155.73     12.81 o 
   3   3  13        2.32        1.97      0.73 o 
   4   3  13        1.37        1.58      0.74 o 
   5   3  13        7.60        7.47      1.37 o 
  -3   4  13        1.04        1.23      0.62 o 
  -2   4  13       14.33       12.66      1.79 o 
  -1   4  13        6.98        6.31      0.93 o 
   0   4  13        3.14        2.62      0.62 o 
   1   4  13       10.61       13.24      1.56 o 
   2   4  13       25.27       26.67      3.98 o 
   3   4  13        1.37        2.16      1.67 o 
  -6   0  14        0.14        1.10      0.95 o 
  -4   0  14       34.48       36.73      3.49 o 
  -2   0  14       34.19       29.22      4.03 o 
   0   0  14      593.17      564.79     65.73 o 
   2   0  14       73.24       74.29      7.56 o 
   4   0  14        0.48        0.80      0.64 o 
   6   0  14       13.02        9.94      1.53 o 
  -7   1  14       35.97       37.87      2.32 o 
  -6   1  14        6.52        5.39      0.84 o 
  -5   1  14        0.47        0.45      0.35 o 
  -4   1  14       31.29       32.21      1.69 o 
  -3   1  14       19.21       18.33      1.05 o 
  -2   1  14       87.23       85.93      4.71 o 
  -1   1  14        2.74        3.02      0.45 o 
   0   1  14       35.85       30.51      2.10 o 
   1   1  14        1.77        1.05      0.46 o 
   2   1  14        0.09        0.25      0.45 o 
   3   1  14        3.42        2.63      0.62 o 
   4   1  14        8.20        9.07      1.01 o 
   5   1  14       33.90       35.06      2.33 o 
   6   1  14       17.03       16.82      2.63 o 
   7   1  14        2.02        2.48      0.97 o 
  -6   2  14       33.99       41.23      3.12 o 
  -5   2  14        0.08        0.66      0.50 o 
  -4   2  14        0.75        0.60      0.50 o 
  -3   2  14       12.30       12.37      1.06 o 
  -2   2  14       23.41       22.95      1.41 o 
  -1   2  14       13.51       13.10      1.01 o 
   0   2  14      197.46      200.48     14.48 o 
   1   2  14       14.69       15.80      1.49 o 
   2   2  14        3.57        4.53      0.94 o 
   3   2  14       26.40       27.05      2.53 o 
   4   2  14       85.49       89.71      5.30 o 
   5   2  14        4.36        4.23      0.79 o 
   6   2  14        7.25        8.05      1.21 o 
  -5   3  14       31.50       38.26      4.89 o 
  -4   3  14       12.07       11.42      1.33 o 
  -3   3  14        5.14        3.68      0.53 o 
  -2   3  14        3.16        3.10      0.61 o 
  -1   3  14       11.14       10.08      1.32 o 
   0   3  14       70.34       81.26      5.71 o 
   1   3  14       46.09       42.96      3.57 o 
   2   3  14       26.30       28.76      3.95 o 
   3   3  14       37.12       42.02      7.20 o 
   4   3  14        7.04        7.28      1.04 o 
   5   3  14        7.19        8.11      1.67 o 
  -3   4  14        0.60        0.97      0.70 o 
  -2   4  14        7.40        6.82      1.33 o 
  -1   4  14       14.94       18.02      3.53 o 
   0   4  14        0.06        0.33      0.43 o 
   1   4  14       54.09       61.56      6.83 o 
   2   4  14       38.98       39.60      5.66 o 
  -7   0  15        1.48        2.07      0.99 o 
  -5   0  15        7.31        6.99      1.08 o 
  -3   0  15      177.05      182.63     19.20 o 
  -1   0  15      112.14       95.29     11.07 o 
   1   0  15      133.11      129.74     17.08 o 
   3   0  15       76.29       80.36      6.07 o 
   5   0  15        0.15        1.35      0.69 o 
   7   0  15        0.61       -0.33      1.38 o 
  -7   1  15       57.39       66.25      6.15 o 
  -6   1  15        2.60        2.32      0.69 o 
  -5   1  15        3.10        2.61      0.55 o 
  -4   1  15        3.88        5.36      0.63 o 
  -3   1  15        0.76        0.83      0.40 o 
  -2   1  15        0.43        0.52      0.31 o 
  -1   1  15       38.48       37.47      1.86 o 
   0   1  15        0.24       -0.04      0.36 o 
   1   1  15       74.36       88.26      5.18 o 
   2   1  15       31.84       34.94      2.26 o 
   3   1  15       11.32       10.25      1.04 o 
   4   1  15        2.39        3.58      0.84 o 
   5   1  15       21.99       21.43      1.88 o 
   6   1  15        0.12        0.93      0.53 o 
  -6   2  15       26.78       28.13      2.27 o 
  -5   2  15       11.20       11.89      1.40 o 
  -4   2  15        2.05        2.20      0.63 o 
  -3   2  15       39.52       32.87      2.77 o 
  -2   2  15        9.86        8.97      0.93 o 
  -1   2  15        0.00       -0.03      0.41 o 
   0   2  15       32.28       29.64      4.18 o 
   1   2  15       13.22       11.85      1.53 o 
   2   2  15        0.02        0.23      0.56 o 
   3   2  15       14.23       15.43      1.36 o 
   4   2  15       75.30       82.71      5.38 o 
   5   2  15        0.12        0.34      0.76 o 
   6   2  15        1.46        0.98      0.61 o 
  -5   3  15        6.36        6.77      1.39 o 
  -4   3  15        0.95        1.30      0.75 o 
  -3   3  15        2.90        2.89      0.59 o 
  -2   3  15        9.28        8.83      1.33 o 
  -1   3  15       15.08       13.79      1.60 o 
   0   3  15        8.97        8.77      1.24 o 
   1   3  15        3.34        3.05      0.92 o 
   2   3  15       41.11       45.31      4.02 o 
   3   3  15      108.39      130.51     11.99 o 
   4   3  15        2.27        2.97      0.96 o 
  -2   4  15        5.60        4.76      1.10 o 
  -1   4  15        0.08        0.86      0.52 o 
   0   4  15        3.70        2.02      0.70 o 
   1   4  15       16.76       15.45      2.45 o 
   2   4  15       67.53       85.70     19.51 o 
  -6   0  16        0.39        0.59      1.10 o 
  -4   0  16        3.58        2.20      0.68 o 
  -2   0  16       69.17       65.17      7.07 o 
   0   0  16        0.06        0.52      0.58 o 
   2   0  16       28.23       16.99      2.23 o 
   4   0  16        1.16        0.46      0.44 o 
   6   0  16        4.08        3.09      0.89 o 
  -7   1  16        6.43        7.56      1.39 o 
  -6   1  16       22.22       27.44      1.75 o 
  -5   1  16        0.00        0.23      0.44 o 
  -4   1  16       65.52       59.29      2.98 o 
  -3   1  16        0.09        0.46      0.55 o 
  -2   1  16       51.38       50.19      2.34 o 
  -1   1  16       94.71       88.61      4.17 o 
   0   1  16      351.73      340.71     22.27 o 
   1   1  16        2.04        1.06      0.49 o 
   2   1  16        0.58        0.86      0.73 o 
   3   1  16       27.86       25.36      1.64 o 
   4   1  16        5.52        7.23      0.98 o 
   5   1  16       16.83       16.64      1.12 o 
   6   1  16        1.69        1.48      0.41 o 
  -6   2  16        3.56        3.34      0.94 o 
  -5   2  16        1.90        3.08      0.74 o 
  -4   2  16        3.00        2.94      0.78 o 
  -3   2  16        8.49        7.45      1.46 o 
  -2   2  16        0.57        0.21      0.45 o 
  -1   2  16       32.94       31.28      3.09 o 
   0   2  16      114.27      121.68     13.97 o 
   1   2  16       76.73       84.04      7.28 o 
   2   2  16       14.42       14.40      1.49 o 
   3   2  16        9.69        8.93      1.16 o 
   4   2  16        0.08       -0.14      0.48 o 
   5   2  16        0.08        0.62      0.52 o 
   6   2  16        0.05        0.81      0.82 o 
  -5   3  16        0.27        0.58      0.66 o 
  -4   3  16        2.93        3.10      0.66 o 
  -3   3  16       14.45       11.30      1.18 o 
  -2   3  16       24.74       22.36      1.82 o 
  -1   3  16        0.00        0.68      0.44 o 
   0   3  16        0.01        0.53      0.55 o 
   1   3  16       90.03       98.25      8.42 o 
   2   3  16        0.00        0.66      1.04 o 
   3   3  16        5.67        5.64      1.08 o 
   4   3  16        3.14        1.86      0.82 o 
  -1   4  16        0.72        0.73      0.56 o 
   0   4  16        0.14        0.87      0.50 o 
   1   4  16       10.26        8.57      1.65 o 
  -7   0  17       72.07       89.01     14.66 o 
  -5   0  17       41.98       34.71      3.55 o 
  -3   0  17        0.83        0.88      0.87 o 
  -1   0  17      195.25      188.86     21.02 o 
   1   0  17      124.27      126.26     13.53 o 
   3   0  17       41.24       51.00      4.08 o 
   5   0  17        2.83        1.78      0.63 o 
  -7   1  17        1.78        2.71      1.57 o 
  -6   1  17        2.89        3.81      0.82 o 
  -5   1  17        5.76        4.51      0.74 o 
  -4   1  17       16.38       13.78      1.71 o 
  -3   1  17        0.00        0.50      0.42 o 
  -2   1  17       31.93       30.08      1.28 o 
  -1   1  17      264.89      269.78     19.46 o 
   0   1  17        1.67        1.12      0.51 o 
   1   1  17        0.00       -0.01      0.54 o 
   2   1  17       56.49       62.19      4.27 o 
   3   1  17       87.71       81.67      5.10 o 
   4   1  17        5.11        4.77      0.82 o 
   5   1  17        0.14        0.06      0.54 o 
   6   1  17        2.39        1.26      0.49 o 
  -6   2  17        0.39        1.28      0.62 o 
  -5   2  17        1.98        2.43      0.65 o 
  -4   2  17       17.33       15.28      1.67 o 
  -3   2  17       25.04       20.48      1.61 o 
  -2   2  17        6.55        4.61      0.64 o 
  -1   2  17       34.02       34.44      2.85 o 
   0   2  17      194.08      205.11     21.86 o 
   1   2  17        0.03       -0.46      1.11 o 
   2   2  17       13.18       11.82      2.35 o 
   3   2  17       20.80       20.21      2.35 o 
   4   2  17       28.91       31.83      2.00 o 
   5   2  17        7.33        8.34      1.03 o 
  -4   3  17        0.06        0.51      0.67 o 
  -3   3  17        6.70        6.50      1.11 o 
  -2   3  17        1.61        1.52      0.58 o 
  -1   3  17        0.22        0.70      0.49 o 
   0   3  17        6.27        7.24      1.05 o 
   1   3  17       76.31       87.15      9.46 o 
   2   3  17        0.67        1.65      0.64 o 
   3   3  17        0.57        1.10      0.86 o 
   4   3  17        6.55        8.06      1.50 o 
   0   4  17        0.01        1.04      0.61 o 
  -6   0  18        1.19        0.41      0.82 o 
  -4   0  18      130.96      119.29      7.08 o 
  -2   0  18      480.38      524.65     58.07 o 
   0   0  18      274.23      262.66     26.42 o 
   2   0  18      118.35       85.80     11.20 o 
   4   0  18       18.82       16.98      1.73 o 
   6   0  18       13.58       13.68      2.31 o 
  -6   1  18        4.35        4.80      1.32 o 
  -5   1  18       27.54       26.58      1.49 o 
  -4   1  18       30.29       28.96      1.84 o 
  -3   1  18      123.72      110.48      5.24 o 
  -2   1  18        1.75        1.51      0.37 o 
  -1   1  18      405.02      406.84     23.42 o 
   0   1  18       75.50       70.65      6.07 o 
   1   1  18       71.90       65.95      4.94 o 
   2   1  18        0.21       -0.52      0.52 o 
   3   1  18        0.88        0.12      0.53 o 
   4   1  18       33.34       33.82      2.51 o 
   5   1  18        6.72        6.58      0.97 o 
   6   1  18       33.22       34.96      5.10 o 
  -6   2  18        0.00        0.36      0.86 o 
  -5   2  18        7.59        7.39      1.09 o 
  -4   2  18        9.52        9.33      1.27 o 
  -3   2  18       15.96       14.20      1.36 o 
  -2   2  18       62.19       56.98      4.03 o 
  -1   2  18        6.15        5.34      0.88 o 
   0   2  18       77.24       84.48      8.66 o 
   1   2  18       36.12       34.92      4.36 o 
   2   2  18        3.83        3.59      0.83 o 
   3   2  18       14.93       14.12      1.41 o 
   4   2  18        0.63        1.27      0.86 o 
   5   2  18        0.01       -0.84      0.84 o 
  -4   3  18        0.03        0.08      0.64 o 
  -3   3  18        7.51        6.39      1.20 o 
  -2   3  18        8.06        7.74      1.06 o 
  -1   3  18        0.30        0.94      0.53 o 
   0   3  18        3.29        2.24      0.66 o 
   1   3  18        1.23        0.92      0.66 o 
   2   3  18        7.95        6.30      1.10 o 
   3   3  18        0.06        0.57      0.73 o 
   4   3  18        3.40        2.47      2.04 o 
  -5   0  19       77.10       71.02      4.28 o 
  -3   0  19        0.08       -0.08      0.58 o 
  -1   0  19     1809.17     2118.66    467.64 o 
   1   0  19       57.72       49.76      6.62 o 
   3   0  19      319.34      315.93     27.44 o 
   5   0  19       47.81       56.90      3.71 o 
  -6   1  19        1.09        1.97      0.99 o 
  -5   1  19       16.14       14.89      1.36 o 
  -4   1  19       24.56       19.93      1.75 o 
  -3   1  19        0.15        0.03      0.40 o 
  -2   1  19      211.07      225.65     14.64 o 
  -1   1  19       66.62       63.89      4.03 o 
   0   1  19      443.52      465.86     31.56 o 
   1   1  19        1.30        1.29      0.48 o 
   2   1  19      136.82      132.69      9.86 o 
   3   1  19        0.28        0.34      0.48 o 
   4   1  19        7.47        4.46      0.83 o 
   5   1  19        0.01        0.28      0.67 o 
  -5   2  19        9.00        9.92      1.06 o 
  -4   2  19        1.99        2.09      0.79 o 
  -3   2  19      114.57      118.81      9.12 o 
  -2   2  19       41.42       47.78      4.81 o 
  -1   2  19        1.07        0.61      0.65 o 
   0   2  19        1.38       -0.24      0.90 o 
   1   2  19      234.27      273.74     24.18 o 
   2   2  19        0.53        0.98      0.78 o 
   3   2  19        0.09        0.06      0.66 o 
   4   2  19        2.62        1.94      0.82 o 
   5   2  19        6.59        5.42      1.12 o 
  -4   3  19        0.02        0.82      0.59 o 
  -3   3  19       18.32       17.53      3.09 o 
  -2   3  19        1.06        0.75      0.57 o 
  -1   3  19        0.41        0.91      0.49 o 
   0   3  19        0.45        0.61      0.73 o 
   1   3  19        0.15       -0.27      0.68 o 
   2   3  19        9.06        8.86      1.22 o 
   3   3  19        1.89        1.40      0.79 o 
  -6   0  20        0.07        0.00      0.76 o 
  -4   0  20        0.49        0.48      0.60 o 
  -2   0  20       21.84       23.46      1.73 o 
   0   0  20       17.60       15.22      1.73 o 
   2   0  20       90.46       77.20      7.20 o 
   4   0  20        8.65        7.35      1.55 o 
  -6   1  20       12.16       14.11      2.24 o 
  -5   1  20        8.24        8.26      1.11 o 
  -4   1  20        4.93        4.20      0.74 o 
  -3   1  20        0.36        0.43      0.52 o 
  -2   1  20      316.34      331.41     27.27 o 
  -1   1  20        5.28        4.94      0.68 o 
   0   1  20      109.12      106.24      9.04 o 
   1   1  20       38.82       37.30      2.49 o 
   2   1  20       97.36       87.40      5.01 o 
   3   1  20       40.11       35.08      2.56 o 
   4   1  20       28.24       26.91      2.08 o 
   5   1  20        8.87       11.18      1.16 o 
  -5   2  20        2.90        3.03      0.88 o 
  -4   2  20       10.84       13.94      1.98 o 
  -3   2  20       51.64       55.99      4.86 o 
  -2   2  20       11.76       12.29      1.50 o 
  -1   2  20       28.85       29.81      3.68 o 
   0   2  20       15.95       15.70      1.69 o 
   1   2  20        0.66        0.53      0.54 o 
   2   2  20        7.57        7.07      1.45 o 
   3   2  20        0.02        0.63      0.80 o 
   4   2  20        0.04        0.69      0.75 o 
  -3   3  20       22.59       25.17      3.42 o 
  -2   3  20        0.47        0.09      0.54 o 
  -1   3  20        0.01        0.51      0.63 o 
   0   3  20       27.49       35.97      4.01 o 
   1   3  20        1.20        1.23      0.81 o 
   2   3  20        7.83        7.05      1.32 o 
   3   3  20        0.74        0.54      0.79 o 
  -5   0  21        3.74        3.15      0.80 o 
  -3   0  21        3.93        2.64      0.67 o 
  -1   0  21      202.44      205.36     20.58 o 
   1   0  21        2.36        1.69      0.55 o 
   3   0  21       32.45       36.32      4.41 o 
   5   0  21       14.72       26.05      2.37 o 
  -6   1  21        0.02        0.47      0.80 o 
  -5   1  21       29.49       31.96      2.18 o 
  -4   1  21        9.91        9.22      0.94 o 
  -3   1  21        1.81        2.28      0.65 o 
  -2   1  21       52.99       53.29      3.69 o 
  -1   1  21       96.55      101.50      7.31 o 
   0   1  21       44.11       46.63      3.71 o 
   1   1  21        2.52        1.46      0.43 o 
   2   1  21        5.61        4.26      0.73 o 
   3   1  21        1.95        1.63      0.62 o 
   4   1  21        4.37        5.96      0.79 o 
   5   1  21       26.61       32.26      3.22 o 
  -5   2  21        6.59        5.52      1.07 o 
  -4   2  21        9.09        8.54      1.19 o 
  -3   2  21       33.91       36.34      4.24 o 
  -2   2  21       25.77       26.94      2.85 o 
  -1   2  21       14.52       14.54      1.78 o 
   0   2  21       21.32       19.20      2.57 o 
   1   2  21       39.34       39.71      4.14 o 
   2   2  21       14.20       15.18      1.88 o 
   3   2  21        1.34        0.85      0.74 o 
   4   2  21       22.86       26.75      2.89 o 
  -3   3  21       12.90       11.61      2.19 o 
  -2   3  21       10.79       10.38      1.46 o 
  -1   3  21        0.88        0.75      0.44 o 
   0   3  21        7.27        8.01      1.14 o 
   1   3  21        8.40        9.09      1.47 o 
   2   3  21        0.98        0.73      0.59 o 
  -6   0  22       10.92        7.68      2.60 o 
  -4   0  22       20.93       17.63      1.78 o 
  -2   0  22       66.43       68.26      6.53 o 
   0   0  22      150.92      157.20     16.91 o 
   2   0  22        1.08        0.51      0.62 o 
   4   0  22       13.68       15.19      2.99 o 
  -5   1  22        0.38        0.53      0.70 o 
  -4   1  22        0.39        0.35      0.60 o 
  -3   1  22        0.72        0.87      0.64 o 
  -2   1  22        9.84        9.78      1.09 o 
  -1   1  22       32.21       34.49      2.35 o 
   0   1  22        0.44        0.81      0.51 o 
   1   1  22        7.19        6.46      1.07 o 
   2   1  22        1.24        0.42      0.48 o 
   3   1  22       17.72       16.98      1.22 o 
   4   1  22        6.20        6.17      0.79 o 
   5   1  22        1.75        2.07      1.19 o 
  -4   2  22        2.60        1.89      0.96 o 
  -3   2  22        0.14        0.84      0.68 o 
  -2   2  22       90.72      100.26     12.53 o 
  -1   2  22        0.01        0.33      0.42 o 
   0   2  22        0.25        0.38      0.75 o 
   1   2  22        7.20        6.38      1.04 o 
   2   2  22       15.19       12.24      1.37 o 
   3   2  22        0.73        1.12      0.59 o 
   4   2  22        2.50        2.90      0.93 o 
  -2   3  22       17.95       20.53      2.93 o 
  -1   3  22        1.25        1.18      0.77 o 
   0   3  22        2.22        1.77      0.75 o 
   1   3  22        9.21        7.78      1.45 o 
  -5   0  23       11.18       12.15      2.19 o 
  -3   0  23        7.39        6.24      1.52 o 
  -1   0  23        0.67        0.68      0.31 o 
   1   0  23       29.80       25.39      3.95 o 
   3   0  23        4.95        1.43      0.87 o 
   5   0  23        5.71        7.92      3.31 o 
  -5   1  23        0.00        0.50      0.63 o 
  -4   1  23        2.66        1.72      0.62 o 
  -3   1  23        0.78        0.03      0.71 o 
  -2   1  23        0.08        0.23      0.49 o 
  -1   1  23       50.39       53.23      5.28 o 
   0   1  23        7.02        5.97      1.09 o 
   1   1  23        6.03        5.10      1.04 o 
   2   1  23        0.19        0.17      0.59 o 
   3   1  23        1.74        0.87      0.66 o 
   4   1  23        1.27        2.77      1.18 o 
  -4   2  23        0.53        1.26      0.83 o 
  -3   2  23        5.44        6.22      0.94 o 
  -2   2  23       68.64       81.28     10.30 o 
  -1   2  23        0.55        0.22      0.58 o 
   0   2  23        0.36        1.13      0.61 o 
   1   2  23        1.85        1.13      0.70 o 
   2   2  23        5.38        5.51      0.87 o 
   3   2  23        4.45        4.14      0.95 o 
  -1   3  23        9.60       11.07      1.77 o 
   0   3  23        4.82        4.70      1.06 o 
  -4   0  24       28.56       30.64      4.26 o 
  -2   0  24        0.58        0.94      0.41 o 
   0   0  24       11.58       10.52      1.72 o 
   2   0  24        0.23       -0.03      0.83 o 
   4   0  24        0.66        1.84      1.75 o 
  -4   1  24        2.75        2.32      0.74 o 
  -3   1  24       21.70       25.93      1.66 o 
  -2   1  24        0.00        0.09      0.45 o 
  -1   1  24        5.10        4.27      0.90 o 
   0   1  24        0.65        0.54      0.43 o 
   1   1  24        0.67        1.12      0.47 o 
   2   1  24       22.74       20.50      1.78 o 
   3   1  24        1.50        4.57      3.97 o 
   4   1  24        3.27        3.68      1.67 o 
  -3   2  24        1.36        1.17      0.65 o 
  -2   2  24       19.06       24.64      3.79 o 
  -1   2  24        4.33        4.58      0.96 o 
   0   2  24        0.01        0.62      0.56 o 
   1   2  24        4.28        3.97      0.85 o 
   2   2  24        3.31        3.86      1.62 o 
   3   2  24        0.66        0.50      0.66 o 
  -3   0  25       17.00       19.67      2.30 o 
  -1   0  25        3.01        2.11      0.65 o 
   1   0  25       50.27       62.96      4.94 o 
   3   0  25       17.17       23.09      2.40 o 
  -4   1  25        2.65        2.43      0.74 o 
  -3   1  25       34.75       41.80      3.43 o 
  -2   1  25       27.89       32.69      2.43 o 
  -1   1  25        0.48        0.52      0.63 o 
   0   1  25        2.16        2.33      0.94 o 
   1   1  25        0.73        1.57      0.62 o 
   2   1  25        1.70        1.34      0.81 o 
   3   1  25        0.56       -0.48      1.10 o 
  -3   2  25       13.09       13.62      2.92 o 
  -2   2  25       10.72       11.23      1.78 o 
  -1   2  25       10.09       12.90      1.64 o 
   0   2  25        0.21        0.88      0.76 o 
   1   2  25        5.80        6.47      1.35 o 
   2   2  25        4.55        4.98      1.08 o 
  -4   0  26       11.57       13.21      2.78 o 
  -2   0  26        2.70        2.55      0.63 o 
   0   0  26        2.95        2.81      2.15 o 
   2   0  26        5.93        5.22      1.40 o 
  -4   1  26        1.96        1.40      2.51 o 
  -3   1  26        1.10        0.94      0.47 o 
  -2   1  26       40.55       49.98      4.35 o 
  -1   1  26        1.61        3.04      0.63 o 
   0   1  26       12.01       11.45      1.88 o 
   1   1  26        8.10        7.88      1.18 o 
   2   1  26        5.86        5.47      1.19 o 
   3   1  26        0.59        2.03      1.15 o 
  -2   2  26        0.47        0.17      0.76 o 
  -1   2  26       21.02       21.53      3.07 o 
   0   2  26        3.17        3.35      1.06 o 
   1   2  26        6.15        6.20      1.38 o 
  -3   0  27      172.69      246.61     39.95 o 
  -1   0  27        6.51        7.40      2.75 o 
   1   0  27        0.48        1.82      1.06 o 
   3   0  27        9.28       13.08      4.96 o 
  -3   1  27        0.84        1.46      0.67 o 
  -2   1  27       26.99       31.00      3.80 o 
  -1   1  27        2.98        3.56      0.98 o 
   0   1  27        3.86        4.87      1.15 o 
   1   1  27       21.06       23.86      2.89 o 
   2   1  27        1.25        2.33      1.20 o 
  -2   0  28       33.13       51.34     10.37 o 
   0   0  28       61.73       99.58     18.80 o 
   2   0  28        0.24       -2.77      3.23 o 
  -2   1  28        9.72        9.74      1.76 o 
  -1   1  28        0.38        0.25      0.70 o 
   0   1  28        5.71        6.61      1.81 o 
   1   1  28        8.19       13.54      3.10 o 
  -1   0  29       14.18       13.10      5.35 o 
   1   0  29       14.07       25.13      7.69 o 
                                                 
